# Supplementary material for: A Peculiar Binding Characterization of DNA (RNA) Nucleobases at MoOS-Based Janus Biosensor: Dissimilar Facets Role on Selectivity and Sensitivity
Source: Biosensors (Basel). 2022 Jun 23;12(7):442. doi: 10.3390/bios12070442 (PMC9313196; doi:10.3390/bios12070442)
Supplement: Supplementary file 1 [file biosensors-12-00442-s001.zip]

Archive with 1 entries (1 files):
- biosensors-1755476-supplementary.pdf
